# Supplementary material for: Global Cognitive Impairment Prevalence and Incidence in Community Dwelling Older Adults—A Systematic Review
Source: Geriatrics (Basel). 2020 Oct 27;5(4):84. doi: 10.3390/geriatrics5040084 (PMC7709591; doi:10.3390/geriatrics5040084)
Supplement: Supplementary file 1 [file geriatrics-05-00084-s001.zip]

Archive with 12 entries (9 files):
- supplemental 2/
- supplemental 2/Paper I - Supplemental 2 - Cognitive Impairment Crude Incidence.docx
- __MACOSX/
- __MACOSX/supplemental 2/
- __MACOSX/supplemental 2/._Paper I - Supplemental 2 - Cognitive Impairment Crude Incidence.docx
- supplemental 2/Paper I - Supplemental 1 - Cognitive Impairment Crude Prevalence.docx
- __MACOSX/supplemental 2/._Paper I - Supplemental 1 - Cognitive Impairment Crude Prevalence.docx
- supplemental 2/Supplemental 4 - PRISMA 2009 checklist.doc
- __MACOSX/supplemental 2/._Supplemental 4 - PRISMA 2009 checklist.doc
- supplemental 2/Supplemental 3 - Quality Assessment Tool for Observational Cohort and Cross-Sectional Studies.docx
- __MACOSX/supplemental 2/._Supplemental 3 - Quality Assessment Tool for Observational Cohort and Cross-Sectional Studies.docx
- __MACOSX/._supplemental 2
